# Supplementary material for: Modelling of malaria risk, rates, and trends: A spatiotemporal approach for identifying and targeting sub-national areas of high and low burden
Source: PLoS Comput Biol. 2021 Mar 1;17(3):e1008669. doi: 10.1371/journal.pcbi.1008669 (PMC7951982; doi:10.1371/journal.pcbi.1008669)
Supplement: S1 Table — (XLSX) [file pcbi.1008669.s005.xlsx]

## Sheet: Sheet2
	District	Trend	Risk	Rate	Score	Five Classes	Three Classes	Two Classes
	1	1	1	1	1	Low
	2	2	1	1	2		Low
	3	3	1	1	3	Medium (low)
	4	2	1	2	4		Medium
	5	1	3	2	6	Medium
	6	2	2	2	8
	7	3	3	1	9	Medium (high)
	8	3	2	2	12		High
	9	2	3	3	18	High
	10	3	3	3	27
