# Supplementary material for: Modelling of malaria risk, rates, and trends: A spatiotemporal approach for identifying and targeting sub-national areas of high and low burden
Source: PLoS Comput Biol. 2021 Mar 1;17(3):e1008669. doi: 10.1371/journal.pcbi.1008669 (PMC7951982; doi:10.1371/journal.pcbi.1008669)
Supplement: S1 Code — (R) [file pcbi.1008669.s007.R]

#Rcode################# for "A Spatiotemporal Modelling of Malaria Risk, Rates, and Trends for Control and Elimination: Targeting High-Burden Districts to achieve High-Impact in Zambia######################
# install.packages("CARBayesST")
library(CARBayesST)
library(MASS)
library(faraway)
library(xtable)

###########################Load the dataset from complied as a csv spreadsheet######################################################
set.seed(1234)
setwd("E:/Mydata")
#### Read in the malaria data into R#####

caseso5plot<-Calcz
#### Load the data
library("sp")
library("rgdal")

#################################################################################################################
####################import the data into R###############

Calcz <- read.csv(file = "correctYWH.csv")
caseso5plot<-Calcz
caseso5plot<-plyr::rename(caseso5plot, replace = c("District" = "IG"))
observed<-caseso5plot$distcaseso5.m
expected<-caseso5plot$expcaseso5

caseso5plot<-plyr::rename(caseso5plot, replace = c("distcaseso5.m" = "observed"))

######################## Aggregate the data to produce a map and add to the GGHB.IG object########################
################import the ESRI Shapefile################
library("dplyr")
GGHB.IG <- readOGR("E:/Mydata")
SIR.av <- summarise(group_by(caseso5plot, IG), SIR.mean = mean(SIRo5))
GGHB.IG@data$SIR <- SIR.av$SIR.mean

#########################mean Relative risk 2000-2015 by district############################################
############ Plot the map of the average SIR#####################

l1 <- list("SpatialPolygonsRescale", layout.north.arrow(),
           offset = c(50000,8900000), scale = 100000)
l2 <- list("SpatialPolygonsRescale", layout.scale.bar(),
           offset = c(700000,8050000), scale = 300000, fill = c("transparent", "black"))
l3 <- list("sp.text", c(700000,8100000), "0")
l4 <- list("sp.text", c(1000000,8100000), "300 km")
breakpoints <- seq(min(SIR.av$SIR.mean) - 0.4114, max(SIR.av$SIR.mean) + 0.0429, length.out = 11)
spplot(GGHB.IG, "SIR", sp.layout = list(l1, l2, l3, l4),
       xlab = "Easting", ylab = "Northing", main= "Relative risk of malaria infections among over 5 population (2000-2015)",
       # cex.main=1.1, cex.lab=1, cex.axis=1,
       scales = list(draw = FALSE), at = breakpoints,
       cuts =c(0.5,2.5,0.5),key.space="right",
       col.regions = terrain.colors(n = length(breakpoints) -1),
       par.settings = list(fontsize = list(text = 11)))

summary(GGHB.IG@data$SIR)

SIR.av<-caseso5plot
#################################################################################################
#### Figures 2: - Temporal trend of Malaria Incidence/Mortality patterns
#################################################################################################

set.seed(1234)

# #### Load the data
library("sp")

Calcz <- read.csv(file = "correctYWH.csv")
caseso5plot<-Calcz
caseso5plot<-plyr::rename(caseso5plot, replace = c("District" = "IG"))
observed<-caseso5plot$distcaseso5.m
populationo5.m<-caseso5plot$populationo5.m
caseso5plot<-plyr::rename(caseso5plot, replace = c("distcaseso5.m" = "observed"))
#---------------------------------------------------------------------------------
#### Draw boxplots of the data
SIR.av<-caseso5plot
SIR.av$o5c_rate <- with(SIR.av, (observed / populationo5.m)*1000)
par(mfrow=c(1,1))
boxplot(o5c_rate ~ Year, data = SIR.av, range = 0, xlab = "Year", cex.main=1.25, cex.lab=1.1, cex.axis=1.1,
        ylab = "over five incidence rate/1000", main= "Temporal Trend of malaria incidence in Zambia (2000-2015)", col = "darkseagreen", border = "navy")


########## Create maps of the average spatial pattern (2000 - 2015)  by District #################

library(dplyr)
o5c_rate.av <- summarise(group_by(SIR.av,IG), o5c_rate.mean = mean(o5c_rate))
GGHB.IG@data$observed <- o5c_rate.av$o5c_rate.mean
l1 <- list("SpatialPolygonsRescale", layout.north.arrow(), offset = c(50000, 8900000), 
           scale = 100000)
l2 <- list("SpatialPolygonsRescale", layout.scale.bar(), offset = c(700000,8050000), 
           scale = 300000, fill = c("transparent","black"))
l3 <- list("sp.text", c(700000,8100000), "0")
l4 <- list("sp.text", c(1000000,8100000), "300km")
breakpoints <- seq(min(o5c_rate.av$o5c_rate.mean) - 86.42, max(o5c_rate.av$o5c_rate.mean) + 69.78, length.out = 7)
#breakpoints <- c(0, quantile(o5c_rate.av$o5c_rate.mean, seq(0.1, 1.0, 0.1)), 600)
spplot(GGHB.IG, "observed", sp.layout = list(l1, l2, l3, l4),
       xlab = "Easting", ylab = "Northing", main= " Average spatial pattern of over five cases (2000-2015)",
       scales = list(draw  =  FALSE), at = breakpoints,
       #cuts =c(0.5,600,0.5),key.space="right",
        col.regions = terrain.colors(n = length(breakpoints) -1),
       par.settings = list(fontsize = list(text = 11)))


################### Create the neighbourhood matrix############################################################
library("spdep")
W.nb <- poly2nb(GGHB.IG, row.names = o5c_rate.av$o5c_rate.mean)
W <- nb2mat(W.nb, style = "B")

library("CARBayesST")
##############needed to return the original dataset############spatial & Temporal################################
expected<-SIR.av$expcaseso5
SIR.av$o5c_rate <- with(SIR.av, (observed / populationo5.m)*1000)

##############################################################################################################
observed<-caseso5plot$observed
formula <- observed ~ offset(log(populationo5.m))
model1 <- ST.CARsepspatial(formula = formula, family = "poisson", data = o5c_rate.av,
                           W = W, burnin = 20000, n.sample = 220000, thin = 10)

############################## Calculate the temporal trends#################################################
trend.mean <- array(NA, c(16, 3))
trend.sd <- array(NA, c(16, 3))
for (i in 1:16) {
  posterior <- exp(model1$samples$phi[, ((i-1)*72 + 1):(i*72)] +
                     matrix(rep(model1$samples$beta + model1$samples$delta[, i], 72),
                            ncol = 72, byrow = FALSE))
  trend.mean[i, ] <- quantile(apply(posterior, 1, mean), c(0.5, 0.025, 0.975))
  trend.sd[i, ] <- quantile(apply(posterior, 1, sd), c(0.5, 0.025, 0.975))
}

################### Plot of temporal trends and spatial stanadard deviations###################################
par(mfrow = c(2, 1))
plot(jitter(SIR.av$Year), SIR.av$o5c_rate, pch = 19, cex = 0.2, col = "blue",
     xlab = "Year", main = "(a) Temporal trend in over Five incidence rate", ylab = "Average incidence rate/1000", ylim = c(0, 1300),
     cex.axis = 0.85, cex.lab = 0.85, cex.main = 0.85)
lines(2000:2015, (trend.mean[, 1])*1000, col = "red", type = "l")
lines(2000:2015, (trend.mean[, 2])*1000)
lines(2000:2015, (trend.mean[, 3])*1000)

plot(2000:2015, trend.sd[, 1]*1000, col = "red", type = "l", xlab = "Year", main = "(b) Spatial trend in over Five Incidence rate",
     ylab = "Spatial standard deviation", ylim = c(0, 1300), cex.axis = 0.85,
     cex.lab = 0.85, cex.main = 0.85)

lines(2000:2015, (trend.sd[, 2])*1000)
lines(2000:2015, (trend.sd[, 3])*1000)

################################################THE END OF SCRIPT#############################################
--------------------------------------------------------------------------------------------------------------

                                   #Malaria Trends clusters # ---- FIGURE 5, FIGURE S1 (and derived Table 1)

--------------------------------------------------------------------------------------------------------------
#########################################Start of trends script################################################

# R libraries
library(shapefiles)
library(sp)
library(spdep)
library(CARBayes)
library(CARBayesST)
library(Rcpp)
library(truncdist)
library(coda)
library(boot)
library(matrixStats)
library(ggplot2)
library(reshape2)
library(colorRamps)
library(LearnBayes)
library(MCMCpack)
library(gtools)
library(grid)
library(MASS)

#----------------------------------------------------------------------------------------------------------------
set.seed(123)
###################################################################################
setwd("E:/Mydata")

###### Read in the Malaria data
observed <- read.csv(file="Totalcobserved.csv")
expected <- read.csv(file="Totalcexpected.csv")
rownames(observed) <- rownames(expected) <- observed[, 1]

###################################################################################
####### adapt code from above to deaths vs cases and run each agegroup model##########

##### The District areas in Zambia as identified with unique id

District.IZs <- read.csv(file = "Districts.csv")
District.IZs <- as.character(District.IZs[, 1])

# Number of observed malaria cases (Infections) in Zambia by district each year
Ymat <- as.matrix(observed[District.IZs, -1])

# Expected number of malaria cases (Infections) in Zambia by district each year
Emat <- as.matrix(expected[District.IZs, -1])


############################## Number of intermediate zones############################################

K <- nrow(Ymat)
# Number of time points (years)
N <- ncol(Ymat)

##### Read in the ESRI shapefiles for Zambia with all districts
shp <- read.shp(shp.name="Zambia_shape.shp")
dbf <- read.dbf(dbf.name="Zambia_shape.dbf")
# dbf$dbf$IG <- as.character(District.IZs[, 1])
dbf$dbf$IG <- as.character(District.IZs)
colnames(dbf$dbf)
dbf$dbf<-dbf$dbf[,c(6,1:5)]

# Create the combined spatial data object
spdat <- combine.data.shapefile(Ymat/Emat, shp, dbf)

# Create the neighbourhood matrix W
W.nb <- poly2nb(spdat, row.names = rownames(Ymat))
W.list <- nb2listw(W.nb, style = "B", zero.policy = TRUE)
W <- nb2mat(W.nb, style = "B", zero.policy = TRUE)

#----------------------------------------------------------------------------------------------------------------
# CARBayesST reads in the data as vectors where the first K elements correspond to the
# the observations in the first time point for all K intermediate zones, and the
# next K elements correspond to the second time point etc.

Y <- as.numeric(Ymat)
E <- as.numeric(Emat)

# Model formula
formula <- Y ~ offset(log(E))

# Read in the functions for the mixture of trends model (Poisson version)
# sourceCpp("Poisson.LTM.General.cpp")
#source('Poisson.LTM.General.R')

# The model function requires the following arguments
# formula: the model formula
# W: the neighbourhood matrix
# burnin: the burn-in period of the MCMC
# n.sample: the number of iterations of the MCMC
# thin: the level of thinning of the MCMC
# Nchains: The number of MCMC chains used in the Metropolis coupling
# trends: A character vector containing the selected temporal trends, which are
### Constant - Constant trend
### LI - linear increasing trend
### LD - linear decreasing trend
### LD - linear decreasing trend
### CP - changepoint trend (linear increase to 'changepoint' followed by linear decrease)
### CT - changepoint trend (linear decrease to 'changepoint' followed by linear increase)
### MD - monotonically decreasing trend (requires number of 'knots' to be selected)
### MI - monotonically increasing trend (requires number of 'knots' to be selected)
# changepoint: required if CP or CT trends selected
# knots: the number of knots for the monotonic trends (MD/MI)

# Here the constant, linear increasing, and linear decreasing trends are selected
# MCMC setup
burnin <- 20000
n.sample <- 200000
thin <- 10
Nchains <- 4
trends <- c("Constant", "LI", "LD")
changepoint <- NULL
knots <- NULL
family<- "poisson"

set.seed(1)
#----------------------------------------------------------------------------------------------------------------

model <- ST.CARclustrends(formula, family= family, data=NULL, W=W, burnin=burnin, n.sample=n.sample, thin=thin, trends=trends,
                          changepoint=changepoint, knots=knots, prior.mean.beta=NULL, prior.var.beta=NULL,
                          prior.mean.gamma=NULL, prior.var.gamma=NULL, prior.lambda=NULL, prior.tau2=NULL,
                          Nchains=Nchains, verbose=TRUE)
#----------------------------------------------------------------------------------------------------------------

model$summary.results

# To check trace plots
plot(model$samples$beta)
plot(model$samples$lambda)
plot(model$samples$tau2)
plot(model$samples$rho)

# For checking the gamma parameters corresponding to the trends
plot(model$samples$gamma[, 1], type = "l") # gamma.LD
plot(model$samples$gamma[, 2], type = "l") # gamma.LI

plot(model$localised.structure$trend.probs[, 1], type = "l") # gamma.LI
plot(model$localised.structure$trend.probs[, 2], type = "l") # gamma.LD
plot(model$localised.structure$trend.probs[, 3], type = "l") # gamma.Constant

# Checking trend allocations
# The trend allocations are in the order they are given in the summary table,
# i.e. 1: constant, 2: linear decreasing, 3: linear increasing
model$localised.structure$trends

table(model$localised.structure$trends)
View(table(model$localised.structure$trends)) 

#----------------------------------------------------------------------------------------------------------------
# Plot of posterior probabilities that each District is assigned to each trend (Figure 5)
trend.p <- model$localised.structure$trend.probs

# Reordering trends to Decreasing, Constant, Increasing
swap1 <- trend.p[, 1]
swap2 <- trend.p[, 2]
trend.p[, 1] <- swap2
trend.p[, 2] <- swap1

trends.mod <- model$localised.structure$trends

swap1 <- which(trends.mod == "Constant")
swap2 <- which(trends.mod == "LD")
swap3 <- which(trends.mod == "LI")

trends.mod[swap1] <- 2
trends.mod[swap2] <- 1
trends.mod[swap3] <- 3
trends.mod <- as.numeric(trends.mod)

plot.probs <- cbind(trend.p, trends.mod)
# Ordering the probabilites by trend
plot.probs <- plot.probs[order(plot.probs[, 4]), ]
# Number of areas per trend
per.trend <- table(plot.probs[, 4])
plot(1:K, rep(1, K), ylim = c(0, 1), type = "n", axes = FALSE, ylab = "", xlab = "")

for(i in 1:K)
{
  pr <- plot.probs[i, -4]
  lines(c(i, i), c(0, pr[1]), col ="blue", lwd = 3)
  lines(c(i, i), c(pr[1], sum(as.numeric(pr[1:2]))), col ="black", lwd = 3)
  lines(c(i, i), c(sum(as.numeric(pr[1:2])), 1), col ="red", lwd = 3)
}

lines(c(per.trend[1] + 0.5, per.trend[1] + 0.5), c(0, 1), lwd = 3, col = "white")
lines(c(sum(per.trend[1:2]) + 0.5, sum(per.trend[1:2]) + 0.5), c(0, 1), lwd = 3, col = "white")

labs <- c(per.trend[1]/2, per.trend[1]/2 + sum(per.trend[1:2])/2, sum(per.trend[1:2])/2 + sum(per.trend)/2)

axis(1, at = labs, line = -1, tick = FALSE, labels = c("Decreasing", "Constant", "Increasing"), cex.axis = 1.1)
axis(2, at = seq(from = 0, to = 1, by = 0.1), line = -1.8, cex.axis = 1.0)
title(ylab = "Probability", line=1.1, cex.lab=1.0)
title(xlab = "Temporal trend classification", line=2.0, cex.lab=1.0)

#----------------------------------------------------------------------------------------------------------------#----------------------------------------------------------------------------------------------------------------
# Map of the area classification including measure of uncertainty from the probabilites (Figure 5)
trends.all <- rep(NA, K)
for (k in 1:K) {
  trends.all[k] <- trend.p[k, trends.mod[k]] + trends.mod[k]
}

# convert to ranges 0.33-0.5, 0.5-0.75 and 0.75-1
new.trends.all <- rep(NA, K)

for(i in 1:K)
{
  # decreasing trend
  if(trends.all[i] >= 1.33 & trends.all[i] <= 1.5)
  {
    new.trends.all[i] <- 1
  }
  if(trends.all[i] >= 1.5 & trends.all[i] <= 1.75)
  {
    new.trends.all[i] <- 2
  }
  if(trends.all[i] >= 1.75 & trends.all[i] <= 2)
  {
    new.trends.all[i] <- 3
  }
  # constant trend
  if(trends.all[i] >= 2.33 & trends.all[i] <= 2.5)
  {
    new.trends.all[i] <- 4
  }
  if(trends.all[i] >= 2.5 & trends.all[i] <= 2.75)
  {
    new.trends.all[i] <- 5
  }
  if(trends.all[i] >= 2.75 & trends.all[i] <= 3)
  {
    new.trends.all[i] <- 6
  }
  # increasing trend
  if(trends.all[i] >= 3.33 & trends.all[i] <= 3.5)
  {
    new.trends.all[i] <- 7
  }
  if(trends.all[i] >= 3.5 & trends.all[i] <= 3.75)
  {
    new.trends.all[i] <- 8
  }
  if(trends.all[i] >= 3.75 & trends.all[i] <= 4)
  {
    new.trends.all[i] <- 9
  }
}

labels.place <- 1:9 + 0.5
labels.range <- rep(c("0.33 - 0.5", "0.5 - 0.75", "0.75 - 1"), 3)

spdat@data$trends.all <- new.trends.all


plot.lay <- c(1, 1)
l3 <- list("SpatialPolygonsRescale", layout.north.arrow(), offset = c(50000,8900000), scale = 100000)
# l2 <- list("sp.text", c(700000,8100000), "0")
# l4 <- list("sp.text", c(1000000,8100000), "300 km")
main.plot <- spplot(spdat, c("trends.all"), col = "transparent", layout = plot.lay, sp.layout = list(l3),
                    colorkey = list(labels=list(at = labels.place, labels = labels.range, cex = 1)),
                    at = seq(from = 1, to = 10, length = 10),
                    col.regions = c(hsv(0.6, seq(0.15, 1, length.out = 33), 1), gray(seq(0.95, 0.15, length.out = 33), 1), hsv(0.05, seq(0.15, 1, length.out = 33), 1)))

print(main.plot, position = c(0, 0, 1, 1))
grid.text("Decreasing", x=unit(0.95, "npc"), y=unit(0.185, "npc"), rot=-90)
grid.text("Constant", x=unit(0.95, "npc"), y=unit(0.5, "npc"), rot=-90)
grid.text("Increasing", x=unit(0.95, "npc"), y=unit(0.81, "npc"), rot=-90)

#----------------------------------------------------------------------------------------------------------------
# Plots of the linear trends (Figure S1--Figure S1: Average temporal trends at 95% credible intervals)
Const.trend.median <- rep(exp(median(model$samples$beta)), N)
Const.trend.lower <- rep(exp(quantile(model$samples$beta, prob = 0.025)), N)
Const.trend.upper <- rep(exp(quantile(model$samples$beta, prob = 0.975)), N)

Dec.trend.median <- exp(median(model$samples$beta) + (median(model$samples$gamma[, 1]) * 1:N))
Dec.trend.lower <- exp(quantile(model$samples$beta, prob = 0.025) + (quantile(model$samples$gamma[, 1], prob = 0.025) * 1:N))
Dec.trend.upper <- exp(quantile(model$samples$beta, prob = 0.975) + (quantile(model$samples$gamma[, 1], prob = 0.975) * 1:N))

Inc.trend.median <- exp(median(model$samples$beta) + (median(model$samples$gamma[, 2]) * 1:N))
Inc.trend.lower <- exp(quantile(model$samples$beta, prob = 0.025) + (quantile(model$samples$gamma[, 2], prob = 0.025) * 1:N))
Inc.trend.upper <- exp(quantile(model$samples$beta, prob = 0.975) + (quantile(model$samples$gamma[, 2], prob = 0.975) * 1:N))

trend.range <- range(c(Dec.trend.lower, Inc.trend.lower, Dec.trend.upper, Inc.trend.upper))
years <- colnames(Ymat)
years <- sub("Y", "", years)

plot(1:N, Inc.trend.median, ylim = trend.range, xlab = "Year", axes = FALSE, col = "red", type = 'n',
     ylab = "Risk of population-wide malaria infections")
axis(1, at = 1:N, labels = years)
axis(2)

lines(1:N, Const.trend.median, col = "black", lwd = 2)
lines(1:N, Const.trend.lower, col = "black", lty = 2, lwd = 2)
lines(1:N, Const.trend.upper, col = "black", lty = 2, lwd = 2)

lines(1:N, Inc.trend.median, col = "red", lwd = 2)
lines(1:N, Inc.trend.lower, col = "red", lty = 2, lwd = 2)
lines(1:N, Inc.trend.upper, col = "red", lty = 2, lwd = 2)

lines(1:N, Dec.trend.median, col = "blue", lwd = 2)
lines(1:N, Dec.trend.lower, col = "blue", lty = 2, lwd = 2)
lines(1:N, Dec.trend.upper, col = "blue", lty = 2, lwd = 2)

box()

legend(0.65, 2, title = "Temporal trend", c("Constant", "Decreasing", "Increasing"), lty = c(1, 1, 1),
       lwd = c(2, 2, 2), col = c("black", "blue", "red"), bty = "n")

#legend(0.5, 3, title for deaths
#-------------------------------------------------------------------------------------------------------
